# Supplementary material for: From In Vitro to In Vivo: A Rational Flowchart for the Selection and Characterization of Candidate Probiotic Strains in Intestinal Disorders
Source: Microorganisms. 2023 Mar 30;11(4):906. doi: 10.3390/microorganisms11040906 (PMC10142325; doi:10.3390/microorganisms11040906)
Supplement: Supplementary file 1 [file microorganisms-11-00906-s001.zip]

Archive with 1 entries (1 files):
- microorganisms-2279002-supplementary.pdf
